# Supplementary material for: Physiological and Transcriptomic Analysis Reveals That Melatonin Alleviates Aluminum Toxicity in Alfalfa (Medicago sativa L.)
Source: Int J Mol Sci. 2023 Dec 7;24(24):17221. doi: 10.3390/ijms242417221 (PMC10743983; doi:10.3390/ijms242417221)
Supplement: Supplementary file 1 [file ijms-24-17221-s001.zip]

Archive with 1 entries (1 files):
- ijms-2724712-SI.pdf
